# Supplementary material for: Effectiveness of Pilates Training on Body Composition and Isokinetic Muscular Strength in Adolescent Baseball Players
Source: Int J Environ Res Public Health. 2022 Sep 24;19(19):12085. doi: 10.3390/ijerph191912085 (PMC9566218; doi:10.3390/ijerph191912085)
Supplement: Supplementary file 1 [file ijerph-19-12085-s001.zip]

Archive with 1 entries (1 files):
- ijerph-1898375-supplementary.pdf
